# Supplementary material for: A Point Cloud Graph Neural Network for Protein–Ligand Binding Site Prediction
Source: Int J Mol Sci. 2024 Aug 27;25(17):9280. doi: 10.3390/ijms25179280 (PMC11394757; doi:10.3390/ijms25179280)
Supplement: Supplementary file 1 [file ijms-25-09280-s001.zip]

Archive with 1 entries (1 files):
- ijms-3166291-supplementary.pdf
